# Supplementary material for: First Proteomic Approach to Identify Cell Death Biomarkers in Wine Yeasts during Sparkling Wine Production
Source: Microorganisms. 2019 Nov 8;7(11):542. doi: 10.3390/microorganisms7110542 (PMC6920952; doi:10.3390/microorganisms7110542)
Supplement: Supplementary file 1 [file microorganisms-07-00542-s001.zip]

Archive with 4 entries (4 files):
- Table S1.pdf
- Table S2.pdf
- Table S3.xlsx
- Table S4.xlsx
