# Supplementary material for: First Proteomic Approach to Identify Cell Death Biomarkers in Wine Yeasts during Sparkling Wine Production
Source: Microorganisms. 2019 Nov 8;7(11):542. doi: 10.3390/microorganisms7110542 (PMC6920952; doi:10.3390/microorganisms7110542)
Supplement: Supplementary file 1 [file microorganisms-07-00542-s001.zip › Table S3.xlsx]

## Sheet: Biological processes GO Terms
Supplementary table 3. Biological processes GO-terms highly associated with apoptosis and autolysis-related proteins, reported in the yeast strain S. cerevisiae P29 under PC (CO2 pressure condition) and NPC (non-CO2 pressure condition), and identified in each sampling time: at the middle of secondary fermentation (T1) and one month after it (T2). GO Terms were identified considering a p-value < 0…
Apoptosis
		PCT1					PCT2					NPCT1					NPCT2
Gene Ontology term	Genome frequency	Cluster frequency	P-value	FDR	False Positives	Genes annotated to the term	Cluster frequency	P-value	FDR	False Positives	Genes annotated to the term	Cluster frequency	P-value	FDR	False Positives	Genes annotated to the term	Cluster frequency	P-value	FDR	False Positives	Genes annotated to the term
apoptotic process	35 of 7166 genes, 0.5%	4 of 4 genes, 100.0%	3.62e-08	0.00%	0.00	CPR3, OYE2, TDH3, TDH2	7 of 7 genes, 100.0%	3.25e-15	0.00%	0.00	MCA1, POR1, OYE2, RNY1, TDH2, TDH3, CPR3	12 of 12 genes, 100.0%	2.66e-27	0.00%	0.00	FIS1, ESP1, POR1, NMA111, MCA1, OYE2, YSP2, CPR3, TDH2, OYE3, TDH3, RNY1	9 of 9 genes, 100.0%	5.01e-20	0.00%	0.00	POR1, FIS1, RNY1, MCA1, TDH2, OYE3, OYE2, TDH3, CPR3
ATP generation from ADP	33 of 7166 genes, 0.5%	2 of 4 genes, 50.0%	0.00932	0.00%	0.00	TDH2, TDH3
cell death	38 of 7166 genes, 0.5%	4 of 4 genes, 100.0%	5.11e-08	0.00%	0.00	CPR3, OYE2, TDH3, TDH2	7 of 7 genes, 100.0%	6.11e-15	0.00%	0.00	MCA1, POR1, OYE2, RNY1, TDH2, TDH3, CPR3	12 of 12 genes, 100.0%	8.63e-27	0.00%	0.00	FIS1, MCA1, NMA111, POR1, ESP1, OYE2, YSP2, CPR3, TDH2, OYE3, RNY1, TDH3	9 of 9 genes, 100.0%	1.15e-19	0.00%	0.00	CPR3, TDH3, OYE3, OYE2, TDH2, MCA1, POR1, RNY1, FIS1
glycolytic process	33 of 7166 genes, 0.5%	2 of 4 genes, 50.0%	0.00932	0.00%	0.00	TDH2, TDH3
programmed cell death	38 of 7166 genes, 0.5%	4 of 4 genes, 100.0%	5.11e-08	0.00%	0.00	CPR3, TDH2, TDH3, OYE2	7 of 7 genes, 100.0%	6.11e-15	0.00%	0.00	CPR3, TDH3, TDH2, OYE2, RNY1, POR1, MCA1	12 of 12 genes, 100.0%	8.63e-27	0.00%	0.00	NMA111, POR1, ESP1, MCA1, FIS1, YSP2, OYE2, TDH2, CPR3, TDH3, RNY1, OYE3	9 of 9 genes, 100.0%	1.15e-19	0.00%	0.00	TDH3, CPR3, POR1, RNY1, FIS1, MCA1, TDH2, OYE2, OYE3
reactive oxygen species metabolic process	23 of 7166 genes, 0.3%	2 of 4 genes, 50.0%	0.00447	0.00%	0.00	TDH3, TDH2
Autolysis
		PCT1					PCT2					NPCT1					NPCT2
Gene Ontology term	Genome frequency	Cluster frequency	P-value	FDR	False Positives	Genes annotated to the term	Cluster frequency	P-value	FDR	False Positives	Genes annotated to the term	Cluster frequency	P-value	FDR	False Positives	Genes annotated to the term	Cluster frequency	P-value	FDR	False Positives	Genes annotated to the term
catabolic process	921 of 7166 genes, 12.9%	18 of 25 genes, 72.0%	1.71e-09	0.00%	0.00	DUG1, PRE3, SCL1, PRE9, APE3, AAP1, PRE5, APE1, PRE8, PUP2, YUH1, CPS1, PEP4, PRC1, EXG1, PRB1, PUP3, APE2	15 of 17 genes, 88.2%	3.75e-10	0.00%	0.00	PRE9, RNY1, PEP4, PRE3, APE3, PRE7, PRE8, DUG1, APE1, PRB1, RPN11, AMS1, PRE6, MCA1, EXG1	56 of 78 genes, 71.8%	9.38e-31	0.00%	0.00	EXG2, PRE2, UBP7, PRE7, STE23, LAP3, UBP14, ECM38, PRE1, PRE8, OTU1, DSS1, CYM1, APE3, PRE9, YPS1, PRC1, UBP12, NMA111, PRE10, AAP1, PUP3, PUP2, PEP4, PUP1, APE2, DUG2, XRN1, YPS3, LAP2, SCL1, PRE5, PRE6, RPN11, PRE4, UBP6, ATG4, UBP3, DCW1, YBR139W, DUG1, PIM1, YUH1, APE1, RAI1, UBP15, YPS7, PRE3, MCA1, RNY1, AMS1, DFG5, UBP2, PRB1, EXG1, CPS1	12 of 14 genes, 85.7%	1.05e-07	0.00%	0.00	PEP4, PRE9, EXG1, MCA1, APE3, APE1, PRE8, RNY1, PUP2, PRB1, DUG1, PRE3
cellular catabolic process	820 of 7166 genes, 11.4%	17 of 25 genes, 68.0%	4.14e-09	0.00%	0.00	PRE5, APE1, PRE8, SCL1, PRE3, DUG1, AAP1, APE3, PRE9, PUP3, PRB1, PRC1, APE2, YUH1, PUP2, CPS1, PEP4	13 of 17 genes, 76.5%	7.37e-08	0.00%	0.00	PRE8, PRE7, PEP4, PRE3, APE3, PRE9, RNY1, MCA1, PRE6, APE1, RPN11, PRB1, DUG1	46 of 78 genes, 59.0%	1.28e-21	0.00%	0.00	ATG4, UBP3, DUG1, YBR139W, PIM1, YUH1, APE1, PUP2, PEP4, PUP1, APE2, DUG2, XRN1, SCL1, PRE5, RPN11, PRE4, PRE6, UBP6, PRB1, UBP2, CPS1, RAI1, UBP15, PRE3, MCA1, RNY1, ECM38, PRE1, PRE8, DSS1, OTU1, PRE2, UBP7, PRE7, STE23, LAP3, UBP14, PRC1, UBP12, PRE10, AAP1, PUP3, CYM1, APE3, PRE9	11 of 14 genes, 78.6%	8.48e-07	0.00%	0.00	RNY1, PUP2, PRB1, DUG1, PRE3, PEP4, PRE9, MCA1, APE3, APE1, PRE8
cellular macromolecule catabolic process	425 of 7166 genes, 5.9%	14 of 25 genes, 56.0%	1.45e-09	0.00%	0.00	CPS1, YUH1, SCL1, PUP2, PRE3, PRE9, APE3, PEP4, PUP3, APE1, PRB1, PRC1, PRE5, PRE8	12 of 17 genes, 70.6%	6.99e-10	0.00%	0.00	APE3, PRE3, PEP4, RNY1, PRE9, PRE8, PRE7, RPN11, PRB1, APE1, MCA1, PRE6	39 of 78 genes, 50.0%	3.25e-25	0.00%	0.00	PRE1, PRE8, OTU1, DSS1, PRE2, UBP7, PRE7, STE23, UBP14, PRC1, UBP12, PRE10, PUP3, CYM1, APE3, PRE9, UBP3, YBR139W, PIM1, YUH1, APE1, PUP2, PEP4, PUP1, XRN1, PRE5, SCL1, PRE4, PRE6, RPN11, UBP6, UBP2, PRB1, CPS1, RAI1, UBP15, PRE3, MCA1, RNY1	10 of 14 genes, 71.4%	3.06e-08	0.00%	0.00	PRE8, APE1, APE3, MCA1, PRE9, PEP4, PRE3, PRB1, PUP2, RNY1
cellular macromolecule metabolic process	2781 of 7166 genes, 38.8%	20 of 25 genes, 80.0%	0.00341	0.00%	0.00	PEP4, YUH1, PUP2, CPS1, VMA1, FRA1, PRB1, PRC1, EXG1, PUP3, DNA2, AAP1, APE3, PRE9, PRE3, SCL1, MAP1, PRE8, PRE5, APE1						55 of 78 genes, 70.5%	4.52e-06	0.00%	0.00	MAP1, OTU1, PRE8, DSS1, MAS2, PRE1, LAP3, UBP14, STE23, CWH41, UBP7, PRE7, EXG2, PRE2, AAP1, PUP3, UBP12, NMA111, PRE10, RAD2, PRC1, APE3, PRE9, CYM1, VMA1, PIM1, YUH1, APE1, YBR139W, ATG4, UBP3, ULP2, RPN11, PRE6, PRE4, UBP6, XRN1, SCL1, PRE5, PUP1, PUP2, PEP4, MAS1, EXG1, CPS1, UBP2, AI4, FRA1, PRB1, MCA1, RNY1, PRE3, RAI1, UBP15, ESP1
cellular metabolic process	4080 of 7166 genes, 56.9%											63 of 78 genes, 80.8%	0.00272	0.00%	0.00	VMA1, CYM1, PRE9, APE3, PRC1, RAD2, AAP1, PUP3, PRE10, NMA111, UBP12, PRE7, CWH41, UBP7, PRE2, EXG2, UBP14, LAP3, STE23, REX2, PRE1, MAS2, ECM38, PRE8, OTU1, DSS1, MAP1, ESP1, UBP15, RAI1, PRD1, RNY1, MCA1, PRE3, AMS1, CPS1, EXG1, UBP2, FRA1, AI4, PRB1, DUG2, APE2, PUP1, MAS1, PUP2, PEP4, UBP6, RPN11, PRE6, PRE4, SCL1, PRE5, LAP2, XRN1, UBP3, ATG4, ULP2, APE1, YUH1, PIM1, YBR139W, DUG1
cellular process	5163 of 7166 genes, 72.0%											73 of 78 genes, 93.6%	0.00060	0.00%	0.00	ULP2, ECM14, UBP3, YBR139W, DUG1, APE1, PEP4, PUP1, APE2, XRN1, PRE5, SCL1, LAP2, AMS1, FRA1, PRB1, EXG1, SCW11, RAI1, DSE4, MCA1, ECM38, PRE1, OTU1, DSS1, PRE7, STE23, PRC1, UBP12, PRE10, PUP3, AAP1, ATG4, DCW1, PIM1, YUH1, PUP2, BGL2, MAS1, DUG2, YPS3, RPN11, PRE4, PRE6, UBP6, DFG5, AI4, UBP2, CPS1, UBP15, ESP1, PRE3, YPS7, PRD1, RNY1, MAS2, MAP1, PRE8, AXL1, EXG2, PRE2, CWH41, UBP7, REX2, LAP3…
cellular protein catabolic process	275 of 7166 genes, 3.8%	14 of 25 genes, 56.0%	3.64e-12	0.00%	0.00	YUH1, SCL1, PUP2, CPS1, PRE3, PRE9, APE3, PEP4, PUP3, APE1, PRC1, PRE5, PRB1, PRE8	11 of 17 genes, 64.7%	2.00e-10	0.00%	0.00	APE1, PRB1, RPN11, PRE6, MCA1, PRE9, PEP4, PRE3, APE3, PRE7, PRE8	35 of 78 genes, 44.9%	5.19e-27	0.00%	0.00	CYM1, PRE9, APE3, PRC1, PUP3, PRE10, UBP12, PRE7, UBP7, PRE2, UBP14, STE23, PRE1, OTU1, PRE8, UBP15, MCA1, PRE3, CPS1, UBP2, PRB1, PUP1, PEP4, PUP2, UBP6, RPN11, PRE4, PRE6, PRE5, SCL1, UBP3, APE1, YUH1, PIM1, YBR139W	9 of 14 genes, 64.3%	2.09e-08	0.00%	0.00	PRE3, PUP2, PRB1, PRE8, APE3, APE1, MCA1, PEP4, PRE9
cellular protein metabolic process	1738 of 7166 genes, 24.3%	16 of 25 genes, 64.0%	0.00305	0.00%	0.00	APE3, PRE9, PRE3, SCL1, MAP1, PRE8, APE1, PRE5, PEP4, CPS1, YUH1, PUP2, VMA1, PRC1, PRB1, PUP3	12 of 17 genes, 70.6%	0.00646	0.10%	0.02	PRE9, VMA1, PRE3, APE3, PEP4, PRE7, PRE8, PRB1, RPN11, APE1, PRE6, MCA1	45 of 78 genes, 57.7%	8.99e-08	0.00%	0.00	APE3, PRE9, CYM1, VMA1, PUP3, NMA111, UBP12, PRE10, PRC1, UBP14, STE23, UBP7, CWH41, PRE7, PRE2, MAP1, OTU1, PRE8, MAS2, PRE1, MCA1, PRE3, UBP15, ESP1, CPS1, PRB1, UBP2, PRE6, RPN11, PRE4, UBP6, XRN1, SCL1, PRE5, PUP1, PEP4, PUP2, MAS1, YUH1, PIM1, APE1, YBR139W, ATG4, UBP3, ULP2
glutathione catabolic process	5 of 7166 genes, 0.1%											3 of 78 genes, 3.8%	0.00467	0.00%	0.00	DUG1, ECM38, DUG2
macromolecule catabolic process	466 of 7166 genes, 6.5%	15 of 25 genes, 60.0%	2.48e-10	0.00%	0.00	PRE8, PRC1, PRE5, EXG1, APE1, PRB1, PUP3, PEP4, APE3, PRE9, PRE3, YUH1, SCL1, PUP2, CPS1	13 of 17 genes, 76.5%	5.39e-11	0.00%	0.00	PRB1, RPN11, APE1, EXG1, MCA1, PRE6, APE3, PRE3, PEP4, PRE9, RNY1, PRE8, PRE7	46 of 78 genes, 59.0%	1.30e-32	0.00%	0.00	PRE8, DSS1, OTU1, PRE1, UBP14, STE23, PRE7, UBP7, PRE2, EXG2, PUP3, PRE10, NMA111, UBP12, PRC1, YPS1, PRE9, APE3, CYM1, APE1, PIM1, YUH1, YBR139W, UBP3, UBP6, PRE4, PRE6, RPN11, SCL1, LAP2, PRE5, XRN1, YPS3, PUP1, PEP4, PUP2, CPS1, EXG1, UBP2, PRB1, RNY1, MCA1, PRE3, YPS7, UBP15, RAI1	11 of 14 genes, 78.6%	1.86e-09	0.00%	0.00	PRE3, PUP2, PRB1, RNY1, PRE8, APE3, APE1, MCA1, EXG1, PEP4, PRE9
macromolecule metabolic process	3223 of 7166 genes, 45.0%	23 of 25 genes, 92.0%	0.00010	0.00%	0.00	MAP1, PRE8, PRE5, APE1, AAP1, PRE9, APE3, DUG1, PRE3, SCL1, VMA1, APE2, FRA1, PRC1, PRB1, EXG1, PUP3, DNA2, PEP4, PRD1, PUP2, YUH1, CPS1						72 of 78 genes, 92.3%	2.06e-16	0.00%	0.00	STE23, ARX1, PRE7, DSS1, OTU1, ECM38, PRE1, UBP12, PRE10, DAP2, AAP1, PUP3, APE4, PRC1, XRN1, LAP2, SCL1, PRE5, PEP4, PUP1, APE2, YBR139W, DUG1, APE1, ULP2, ECM14, UBP3, MCA1, RAI1, FRA1, PRB1, EXG1, REX2, LAP3, UBP14, EXG2, PRE2, CWH41, UBP7, MAP1, PRE8, AXL1, MAS2, APE3, YPS1, PRE9, CYM1, VMA1, NMA111, RAD2, YPS3, RPN11, PRE6, PRE4, UBP6, PUP2, MAS1, DUG2, PIM1, YUH1, YOL057W, ATG4, YPS7, PRE3,…
metabolic process	4269 of 7166 genes, 59.6%	25 of 25 genes, 100.0%	0.00025	0.00%	0.00	DUG1, PRE3, SCL1, APE3, PRE9, AAP1, APE1, PRE5, MAP1, PRE8, PRD1, CPS1, YUH1, PUP2, PEP4, PRB1, PRC1, EXG1, FRA1, DSE4, PUP3, DNA2, BGL2, VMA1, APE2						78 of 78 genes, 100.0%	8.17e-16	0.00%	0.00	PRE7, ARX1, STE23, PRE1, ECM38, DSS1, OTU1, APE4, PRC1, AAP1, DAP2, PUP3, PRE10, UBP12, APE2, PUP1, PEP4, LAP2, PRE5, SCL1, XRN1, UBP3, ECM14, ULP2, APE1, DUG1, YBR139W, DSE4, RAI1, SCW11, MCA1, AMS1, EXG1, FRA1, PRB1, CWH41, UBP7, PRE2, EXG2, UBP14, LAP3, REX2, MAS2, PRE8, AXL1, MAP1, CYM1, VMA1, PRE9, YPS1, APE3, RAD2, NMA111, DUG2, MAS1, PUP2, BGL2, UBP6, RPN11, PRE4, PRE6, YPS3, ATG4, YOL057W…
modification-dependent macromolecule catabolic process	252 of 7166 genes, 3.5%	8 of 25 genes, 32.0%	0.00014	0.00%	0.00	PRE8, PRE5, PUP3, PRE9, PRE3, YUH1, SCL1, PUP2	6 of 17 genes, 35.3%	0.00144	0.00%	0.00	PRE8, PRE7, PRE6, PRE3, RPN11, PRE9	25 of 78 genes, 32.1%	1.72e-15	0.00%	0.00	PRE3, PRE9, RAI1, UBP15, UBP2, UBP12, PRE10, PUP3, PRE5, SCL1, RPN11, PRE4, PRE6, UBP6, UBP14, PUP2, PRE2, UBP7, PUP1, PRE7, PRE8, OTU1, YUH1, UBP3, PRE1
modification-dependent protein catabolic process	230 of 7166 genes, 3.2%	8 of 25 genes, 32.0%	7.40e-05	0.00%	0.00	PRE8, PUP3, PRE5, PRE9, YUH1, SCL1, PUP2, PRE3	6 of 17 genes, 35.3%	0.00085	0.00%	0.00	RPN11, PRE3, PRE9, PRE8, PRE6, PRE7	24 of 78 genes, 30.8%	2.83e-15	0.00%	0.00	PRE9, PRE3, UBP15, PUP3, PRE10, UBP12, UBP2, UBP6, UBP14, RPN11, PRE4, PRE6, PRE5, SCL1, PRE7, UBP7, PUP1, PRE2, PUP2, YUH1, OTU1, PRE8, PRE1, UBP3
nitrogen compound metabolic process	3664 of 7166 genes, 51.1%											70 of 78 genes, 89.7%	1.03e-10	0.00%	0.00	APE4, PRC1, PUP3, DAP2, AAP1, PRE10, UBP12, PRE7, ARX1, STE23, PRE1, ECM38, DSS1, OTU1, RAI1, MCA1, FRA1, PRB1, PUP1, APE2, PEP4, LAP2, SCL1, PRE5, XRN1, UBP3, ECM14, ULP2, APE1, YBR139W, DUG1, CYM1, VMA1, YPS1, PRE9, APE3, RAD2, NMA111, UBP7, CWH41, PRE2, UBP14, LAP3, REX2, MAS2, PRE8, AXL1, MAP1, ESP1, UBP15, PRD1, RNY1, PRE3, YPS7, CPS1, YIL108W, UBP2, AI4, DUG2, MAS1, PUP2, UBP6, RPN11, PRE6,…
organic substance catabolic process	741 of 7166 genes, 10.3%	18 of 25 genes, 72.0%	3.96e-11	0.00%	0.00	YUH1, PUP2, CPS1, PEP4, PRC1, PRB1, EXG1, PUP3, APE2, PRE3, DUG1, SCL1, AAP1, PRE9, APE3, APE1, PRE5, PRE8	15 of 17 genes, 88.2%	1.47e-11	0.00%	0.00	PRE9, RNY1, APE3, PRE3, PEP4, PRE7, PRE8, DUG1, RPN11, AMS1, PRB1, APE1, PRE6, EXG1, MCA1	55 of 78 genes, 70.5%	1.32e-34	0.00%	0.00	STE23, LAP3, UBP14, EXG2, PRE2, UBP7, PRE7, PRE8, OTU1, DSS1, ECM38, PRE1, APE3, YPS1, PRE9, CYM1, UBP12, NMA111, PRE10, PUP3, AAP1, PRC1, YPS3, XRN1, SCL1, PRE5, LAP2, PRE6, RPN11, PRE4, UBP6, PUP2, PEP4, PUP1, APE2, DUG2, DUG1, YBR139W, DCW1, YUH1, PIM1, APE1, UBP3, PRE3, YPS7, MCA1, RNY1, RAI1, UBP15, PRB1, UBP2, EXG1, CPS1, DFG5, AMS1	12 of 14 genes, 85.7%	8.03e-09	0.00%	0.00	PRE3, PRB1, DUG1, PUP2, RNY1, PRE8, APE1, APE3, MCA1, EXG1, PRE9, PEP4
organic substance metabolic process	4026 of 7166 genes, 56.2%	24 of 25 genes, 96.0%	0.00120	0.00%	0.00	PRE3, DUG1, SCL1, APE3, PRE9, AAP1, PRE5, APE1, MAP1, PRE8, PRD1, YUH1, PUP2, CPS1, PEP4, PRB1, PRC1, EXG1, FRA1, PUP3, DNA2, BGL2, VMA1, APE2	17 of 17 genes, 100.0%	0.00496	0.10%	0.02	PRE8, PRE9, RNY1, PRE3, VMA1, PRE6, MCA1, EXG1, DUG1, APE1, RPN11, PRE7, PEP4, APE3, BGL2, AMS1, PRB1	77 of 78 genes, 98.7%	5.10e-16	0.00%	0.00	DAP2, AAP1, PUP3, UBP12, PRE10, PRC1, APE4, STE23, PRE7, ARX1, DSS1, OTU1, ECM38, PRE1, MCA1, RAI1, SCW11, EXG1, FRA1, PRB1, AMS1, XRN1, PRE5, LAP2, SCL1, APE2, PUP1, PEP4, APE1, DUG1, YBR139W, ECM14, UBP3, ULP2, APE3, YPS1, PRE9, VMA1, CYM1, NMA111, RAD2, LAP3, UBP14, REX2, CWH41, UBP7, EXG2, PRE2, MAP1, PRE8, AXL1, MAS2, PRD1, RNY1, YPS7, PRE3, UBP15, ESP1, YIL108W, CPS1, UBP2, AI4, DFG5, RPN11…
organonitrogen compound catabolic process	405 of 7166 genes, 5.7%	17 of 25 genes, 68.0%	3.46e-14	0.00%	0.00	YUH1, CPS1, PUP2, PEP4, PRC1, PRB1, PUP3, APE2, DUG1, PRE3, SCL1, PRE9, APE3, AAP1, PRE5, APE1, PRE8	12 of 17 genes, 70.6%	3.94e-10	0.00%	0.00	PRE7, PRE8, PRE9, PEP4, PRE3, APE3, PRE6, MCA1, DUG1, APE1, PRB1, RPN11	46 of 78 genes, 59.0%	1.90e-35	0.00%	0.00	UBP15, MCA1, PRE3, YPS7, CPS1, UBP2, PRB1, APE2, PUP1, DUG2, PUP2, PEP4, PRE4, PRE6, RPN11, UBP6, YPS3, SCL1, PRE5, LAP2, UBP3, YUH1, PIM1, APE1, YBR139W, DUG1, CYM1, APE3, PRE9, YPS1, PRC1, PUP3, AAP1, NMA111, UBP12, PRE10, UBP7, PRE7, PRE2, LAP3, UBP14, STE23, ECM38, PRE1, OTU1, PRE8	10 of 14 genes, 71.4%	1.90e-08	0.00%	0.00	PRB1, DUG1, PUP2, PRE3, PRE9, PEP4, MCA1, APE1, APE3, PRE8
organonitrogen compound metabolic process	2435 of 7166 genes, 34.0%	21 of 25 genes, 84.0%	3.97e-05	0.00%	0.00	PRE5, APE1, MAP1, PRE8, PRE3, DUG1, SCL1, AAP1, PRE9, APE3, FRA1, PRC1, PRB1, PUP3, VMA1, APE2, PRD1, YUH1, PUP2, CPS1, PEP4						65 of 78 genes, 83.3%	9.07e-17	0.00%	0.00	MAP1, PRE8, AXL1, MAS2, LAP3, UBP14, UBP7, CWH41, PRE2, NMA111, APE3, YPS1, PRE9, VMA1, CYM1, PIM1, YUH1, YOL057W, ATG4, RPN11, PRE4, PRE6, UBP6, YPS3, DUG2, PUP2, MAS1, YIL108W, CPS1, UBP2, AI4, PRD1, YPS7, PRE3, UBP15, ESP1, OTU1, ECM38, PRE1, STE23, PRE7, ARX1, AAP1, PUP3, DAP2, UBP12, PRE10, APE4, PRC1, APE1, DUG1, YBR139W, ECM14, UBP3, ULP2, XRN1, SCL1, PRE5, LAP2, PUP1, APE2, PEP4, FRA1, PR…
peptide catabolic process	10 of 7166 genes, 0.1%	3 of 25 genes, 12.0%	0.00048	0.00%	0.00	DUG1, AAP1, APE2						5 of 78 genes, 6.4%	1.24e-05	0.00%	0.00	DUG1, AAP1, APE2, ECM38, DUG2
peptide mating pheromone maturation involved in conjugation with cellular fusion	5 of 7166 genes, 0.1%											3 of 78 genes, 3.8%	0.00467	0.00%	0.00	YPS1, STE23, AXL1
primary metabolic process	3865 of 7166 genes, 53.9%	24 of 25 genes, 96.0%	0.00047	0.00%	0.00	MAP1, PRE8, APE1, PRE5, AAP1, PRE9, APE3, PRE3, DUG1, SCL1, VMA1, BGL2, APE2, FRA1, PRB1, PRC1, EXG1, DNA2, PUP3, PEP4, PRD1, YUH1, PUP2, CPS1	17 of 17 genes, 100.0%	0.00247	0.00%	0.00	PRE8, RNY1, PRE9, PRE3, VMA1, PRE6, MCA1, EXG1, DUG1, APE1, RPN11, PRE7, PEP4, APE3, BGL2, PRB1, AMS1	77 of 78 genes, 98.7%	2.24e-17	0.00%	0.00	OTU1, DSS1, ECM38, PRE1, STE23, PRE7, ARX1, AAP1, PUP3, DAP2, UBP12, PRE10, APE4, PRC1, APE1, DUG1, YBR139W, ECM14, UBP3, ULP2, XRN1, PRE5, LAP2, SCL1, APE2, PUP1, PEP4, EXG1, PRB1, FRA1, AMS1, MCA1, RAI1, SCW11, MAP1, PRE8, AXL1, MAS2, LAP3, UBP14, REX2, UBP7, CWH41, EXG2, PRE2, NMA111, RAD2, APE3, PRE9, YPS1, CYM1, VMA1, YUH1, PIM1, DCW1, YOL057W, ATG4, RPN11, PRE6, PRE4, UBP6, YPS3, DUG2, PUP2…
proteasomal protein catabolic process	159 of 7166 genes, 2.2%	7 of 25 genes, 28.0%	8.76e-05	0.00%	0.00	PRE9, PRE8, PUP2, SCL1, PUP3, PRE5, PRE3	6 of 17 genes, 35.3%	9.99e-05	0.00%	0.00	PRE3, RPN11, PRE9, PRE8, PRE6, PRE7	18 of 78 genes, 23.1%	1.67e-11	0.00%	0.00	PRE3, PRE9, PUP3, PRE10, PUP1, PRE7, PUP2, PRE2, PRE6, PRE4, RPN11, UBP14, UBP6, SCL1, PRE5, PRE1, OTU1, PRE8
proteasomal ubiquitin-independent protein catabolic process	17 of 7166 genes, 0.2%	7 of 25 genes, 28.0%	5.24e-12	0.00%	0.00	PRE5, PRE3, SCL1, PUP2, PUP3, PRE8, PRE9	5 of 17 genes, 29.4%	2.17e-08	0.00%	0.00	PRE7, PRE6, PRE8, PRE9, PRE3	14 of 78 genes, 17.9%	2.43e-23	0.00%	0.00	PRE7, PUP1, PRE2, PUP2, PRE4, PRE6, SCL1, PRE9, PRE5, PRE3, PRE1, PUP3, PRE8, PRE10	4 of 14 genes, 28.6%	1.66e-06	0.00%	0.00	PUP2, PRE8, PRE3, PRE9
proteasome-mediated ubiquitin-dependent protein catabolic process	147 of 7166 genes, 2.1%	7 of 25 genes, 28.0%	5.14e-05	0.00%	0.00	PRE8, PRE9, PUP2, SCL1, PUP3, PRE5, PRE3	6 of 17 genes, 35.3%	6.29e-05	0.00%	0.00	PRE8, PRE7, PRE6, RPN11, PRE3, PRE9	18 of 78 genes, 23.1%	4.12e-12	0.00%	0.00	PRE3, PRE9, PUP3, PRE10, PUP1, PRE7, PUP2, PRE2, RPN11, PRE6, PRE4, UBP6, UBP14, SCL1, PRE5, PRE1, OTU1, PRE8
protein catabolic process	293 of 7166 genes, 4.1%	14 of 25 genes, 56.0%	8.79e-12	0.00%	0.00	APE1, PRB1, PRE5, PRC1, PUP3, PRE8, PRE3, PUP2, YUH1, SCL1, CPS1, PEP4, PRE9, APE3	11 of 17 genes, 64.7%	4.01e-10	0.00%	0.00	PRE6, MCA1, APE1, RPN11, PRB1, PRE7, PRE8, PRE9, PEP4, PRE3, APE3	40 of 78 genes, 51.3%	5.28e-33	0.00%	0.00	PUP1, PUP2, PEP4, UBP6, PRE4, PRE6, RPN11, LAP2, PRE5, SCL1, YPS3, UBP3, APE1, PIM1, YUH1, YBR139W, UBP15, MCA1, PRE3, YPS7, CPS1, UBP2, PRB1, PRE7, UBP7, PRE2, UBP14, STE23, PRE1, OTU1, PRE8, CYM1, YPS1, PRE9, APE3, PRC1, PUP3, PRE10, UBP12, NMA111	9 of 14 genes, 64.3%	3.69e-08	0.00%	0.00	PEP4, PRE9, MCA1, APE3, APE1, PRE8, PUP2, PRB1, PRE3
protein catabolic process in the vacuole	12 of 7166 genes, 0.2%	4 of 25 genes, 16.0%	6.15e-06	0.00%	0.00	APE3, PRC1, APE1, PRB1	3 of 17 genes, 17.6%	0.00021	0.00%	0.00	APE1, PRB1, APE3	4 of 78 genes, 5.1%	0.00230	0.00%	0.00	PRC1, APE1, PRB1, APE3	3 of 14 genes, 21.4%	0.00010	0.00%	0.00	APE3, PRB1, APE1
protein deubiquitination	32 of 7166 genes, 0.4%											10 of 78 genes, 12.8%	2.62e-10	0.00%	0.00	UBP2, UBP12, OTU1, YUH1, UBP3, RPN11, UBP14, UBP6, UBP15, UBP7
protein maturation	82 of 7166 genes, 1.1%											11 of 78 genes, 14.1%	3.55e-07	0.00%	0.00	MAS2, PRC1, DAP2, MAP1, AXL1, YBR139W, PEP4, MAS1, VMA1, STE23, YPS1
protein metabolic process	1860 of 7166 genes, 26.0%	21 of 25 genes, 84.0%	2.07e-07	0.00%	0.00	SCL1, PRE3, DUG1, AAP1, APE3, PRE9, PRE5, APE1, PRE8, MAP1, PUP2, YUH1, CPS1, PRD1, PEP4, PUP3, FRA1, PRB1, PRC1, APE2, VMA1	13 of 17 genes, 76.5%	0.00170	0.00%	0.00	PRB1, RPN11, APE1, DUG1, MCA1, PRE6, APE3, VMA1, PRE3, PEP4, PRE9, PRE8, PRE7	64 of 78 genes, 82.1%	1.02e-22	0.00%	0.00	ECM38, PRE1, OTU1, ARX1, PRE7, STE23, APE4, PRC1, UBP12, PRE10, PUP3, AAP1, DAP2, ULP2, ECM14, UBP3, DUG1, YBR139W, APE1, PEP4, PUP1, APE2, XRN1, LAP2, PRE5, SCL1, PRB1, FRA1, MCA1, MAS2, MAP1, PRE8, AXL1, PRE2, UBP7, CWH41, LAP3, UBP14, NMA111, CYM1, VMA1, APE3, YPS1, PRE9, YOL057W, ATG4, PIM1, YUH1, PUP2, MAS1, DUG2, YPS3, RPN11, PRE6, PRE4, UBP6, UBP2, YIL108W, CPS1, ESP1, UBP15, PRE3, YPS7, P…	11 of 14 genes, 78.6%	0.00445	0.31%	0.04	PRE3, DUG1, PRB1, PUP2, MCA1, PRE9, PEP4, PRE8, APE1, VMA1, APE3
protein modification by small protein conjugation or removal	216 of 7166 genes, 3.0%											12 of 78 genes, 15.4%	0.00119	0.00%	0.00	ULP2, UBP3, NMA111, UBP2, UBP12, OTU1, YUH1, UBP15, UBP7, RPN11, UBP6, UBP14
protein modification by small protein removal	44 of 7166 genes, 0.6%											11 of 78 genes, 14.1%	2.70e-10	0.00%	0.00	UBP6, UBP14, RPN11, UBP7, UBP15, YUH1, OTU1, UBP2, UBP12, UBP3, ULP2
protein processing	44 of 7166 genes, 0.6%	4 of 25 genes, 16.0%	0.00156	0.00%	0.00	PEP4, VMA1, MAP1, PRC1						9 of 78 genes, 11.5%	2.67e-07	0.00%	0.00	MAP1, YBR139W, DAP2, PRC1, MAS2, YPS1, PEP4, VMA1, MAS1
proteolysis	422 of 7166 genes, 5.9%	21 of 25 genes, 84.0%	1.02e-20	0.00%	0.00	APE3, PRE9, AAP1, SCL1, PRE3, DUG1, PRE8, MAP1, PRE5, APE1, PEP4, YUH1, PUP2, CPS1, PRD1, APE2, VMA1, PUP3, PRB1, PRC1, FRA1	13 of 17 genes, 76.5%	1.49e-11	0.00%	0.00	PRB1, RPN11, APE1, DUG1, MCA1, PRE6, VMA1, PRE3, APE3, PEP4, PRE9, PRE8, PRE7	62 of 78 genes, 79.5%	1.86e-60	0.00%	0.00	FRA1, UBP2, PRB1, YIL108W, CPS1, YPS7, PRE3, MCA1, PRD1, ESP1, UBP15, DUG1, YBR139W, PIM1, YUH1, APE1, ULP2, ECM14, YOL057W, UBP3, ATG4, YPS3, LAP2, SCL1, PRE5, PRE4, RPN11, PRE6, UBP6, PEP4, PUP2, MAS1, PUP1, APE2, DUG2, NMA111, UBP12, PRE10, PUP3, DAP2, AAP1, APE4, PRC1, APE3, PRE9, YPS1, CYM1, VMA1, MAP1, PRE8, OTU1, AXL1, MAS2, ECM38, PRE1, STE23, LAP3, UBP14, ARX1, PRE2, UBP7, PRE7	11 of 14 genes, 78.6%	6.30e-10	0.00%	0.00	PRE3, PRB1, DUG1, PUP2, PRE8, VMA1, APE1, APE3, MCA1, PRE9, PEP4
proteolysis involved in cellular protein catabolic process	256 of 7166 genes, 3.6%	11 of 25 genes, 44.0%	3.07e-08	0.00%	0.00	PRE3, YUH1, CPS1, SCL1, PUP2, PEP4, PRE9, PRC1, PRE5, PUP3, PRE8	8 of 17 genes, 47.1%	3.98e-06	0.00%	0.00	PRE8, PRE7, PRE3, PEP4, PRE9, MCA1, PRE6, RPN11	32 of 78 genes, 41.0%	5.05e-24	0.00%	0.00	STE23, UBP14, PRE2, UBP7, PRE7, PRE8, OTU1, PRE1, PRE9, CYM1, UBP12, PRE10, PUP3, PRC1, PRE5, SCL1, RPN11, PRE4, PRE6, UBP6, PEP4, PUP2, PUP1, YBR139W, PIM1, YUH1, UBP3, PRE3, MCA1, UBP15, UBP2, CPS1	6 of 14 genes, 42.9%	0.00036	0.00%	0.00	MCA1, PEP4, PRE9, PRE3, PRE8, PUP2
sulfur compound catabolic process	12 of 7166 genes, 0.2%											4 of 78 genes, 5.1%	0.00230	0.00%	0.00	DUG1, LAP3, ECM38, DUG2
ubiquitin-dependent protein catabolic process	226 of 7166 genes, 3.2%	8 of 25 genes, 32.0%	6.47e-05	0.00%	0.00	PRE8, PUP3, PRE5, PRE9, PUP2, YUH1, SCL1, PRE3	6 of 17 genes, 35.3%	0.00077	0.00%	0.00	PRE9, PRE3, RPN11, PRE7, PRE6, PRE8	24 of 78 genes, 30.8%	1.87e-15	0.00%	0.00	PRE1, UBP3, PRE8, OTU1, YUH1, PUP2, PRE2, PUP1, UBP7, PRE7, SCL1, PRE5, PRE6, PRE4, RPN11, UBP14, UBP6, UBP2, UBP12, PRE10, PUP3, UBP15, PRE3, PRE9
