# Supplementary material for: First Proteomic Approach to Identify Cell Death Biomarkers in Wine Yeasts during Sparkling Wine Production
Source: Microorganisms. 2019 Nov 8;7(11):542. doi: 10.3390/microorganisms7110542 (PMC6920952; doi:10.3390/microorganisms7110542)
Supplement: Supplementary file 1 [file microorganisms-07-00542-s001.zip › Table S4.xlsx]

## Sheet: Biological processes GO Terms
Supplementary table 4. Biological processes GO-terms highly associated with apoptosis and autolysis-related proteins reported in the yeast strain S. cerevisiae G1 under PC (CO2 pressure condition) and NPC (non-CO2 pressure condition), and identified in each sampling time: at the middle of secondary fermentation (T1) and one month after it (T2). GO Terms were identified considering a p-value < 0.0…
Apoptosis
		PCT1					PCT2					NPCT1					NPCT2
Gene Ontology term	Genome frequency	Cluster frequency	P-value	FDR	False Positives	Genes annotated to the term	Cluster frequency	P-value	FDR	False Positives	Genes annotated to the term	Cluster frequency	P-value	FDR	False Positives	Genes annotated to the term	Cluster frequency	P-value	FDR	False Positives	Genes annotated to the term
ADP metabolic process	41 of 7166 genes, 0.6%						2 of 2 genes, 100.0%	0.00242	0.00%	0.00	TDH2, TDH3
apoptotic process	35 of 7166 genes, 0.5%	6 of 6 genes, 100.0%	8.38e-13	0.00%	0.00	CPR3, ESP1, TDH3, OYE2, NMA111, TDH2	2 of 2 genes, 100.0%	0.00176	0.00%	0.00	TDH2, TDH3	9 of 9 genes, 100.0%	5.01e-20	0.00%	0.00	TDH2, POR1, TDH3, RNY1, OYE3, OYE2, MCA1, BIR1, CPR3	5 of 5 genes, 100.0%	1.81e-10	0.00%	0.00	TDH2, CPR3, TDH3, OYE3, POR1
ATP generation from ADP	33 of 7166 genes, 0.5%						2 of 2 genes, 100.0%	0.00156	0.00%	0.00	TDH2, TDH3
cell death	38 of 7166 genes, 0.5%	6 of 6 genes, 100.0%	1.42e-12	0.00%	0.00	TDH3, CPR3, ESP1, TDH2, OYE2, NMA111	2 of 2 genes, 100.0%	0.00208	0.00%	0.00	TDH3, TDH2	9 of 9 genes, 100.0%	1.15e-19	0.00%	0.00	TDH3, RNY1, OYE3, MCA1, BIR1, CPR3, OYE2, TDH2, POR1	5 of 5 genes, 100.0%	2.80e-10	0.00%	0.00	CPR3, TDH2, TDH3, POR1, OYE3
gluconeogenesis	35 of 7166 genes, 0.5%						2 of 2 genes, 100.0%	0.00176	0.00%	0.00	TDH2, TDH3
glucose metabolic process	73 of 7166 genes, 1.0%						2 of 2 genes, 100.0%	0.00777	0.00%	0.00	TDH2, TDH3
glycolytic process	33 of 7166 genes, 0.5%						2 of 2 genes, 100.0%	0.00156	0.00%	0.00	TDH2, TDH3
hexose biosynthetic process	35 of 7166 genes, 0.5%						2 of 2 genes, 100.0%	0.00176	0.00%	0.00	TDH3, TDH2
monosaccharide biosynthetic process	36 of 7166 genes, 0.5%						2 of 2 genes, 100.0%	0.00186	0.00%	0.00	TDH2, TDH3
nucleoside diphosphate metabolic process	45 of 7166 genes, 0.6%						2 of 2 genes, 100.0%	0.00293	0.00%	0.00	TDH2, TDH3
nucleoside diphosphate phosphorylation	35 of 7166 genes, 0.5%						2 of 2 genes, 100.0%	0.00176	0.00%	0.00	TDH3, TDH2
nucleotide phosphorylation	36 of 7166 genes, 0.5%						2 of 2 genes, 100.0%	0.00186	0.00%	0.00	TDH3, TDH2
programmed cell death	38 of 7166 genes, 0.5%	6 of 6 genes, 100.0%	1.42e-12	0.00%	0.00	TDH2, NMA111, OYE2, TDH3, ESP1, CPR3	2 of 2 genes, 100.0%	0.00208	0.00%	0.00	TDH3, TDH2	9 of 9 genes, 100.0%	1.15e-19	0.00%	0.00	OYE3, RNY1, TDH3, CPR3, MCA1, BIR1, OYE2, TDH2, POR1	5 of 5 genes, 100.0%	2.80e-10	0.00%	0.00	TDH3, OYE3, POR1, CPR3, TDH2
purine nucleoside diphosphate metabolic process	42 of 7166 genes, 0.6%						2 of 2 genes, 100.0%	0.00254	0.00%	0.00	TDH2, TDH3
purine ribonucleoside diphosphate metabolic process	42 of 7166 genes, 0.6%						2 of 2 genes, 100.0%	0.00254	0.00%	0.00	TDH2, TDH3
pyruvate metabolic process	53 of 7166 genes, 0.7%						2 of 2 genes, 100.0%	0.00407	0.00%	0.00	TDH2, TDH3
reactive oxygen species metabolic process	23 of 7166 genes, 0.3%						2 of 2 genes, 100.0%	0.00074	0.00%	0.00	TDH2, TDH3						2 of 5 genes, 40.0%	0.00862	6.50%	0.26	TDH3, TDH2
ribonucleoside diphosphate metabolic process	42 of 7166 genes, 0.6%						2 of 2 genes, 100.0%	0.00254	0.00%	0.00	TDH3, TDH2
Autolysis
		PCT1					PCT2					NPCT1					NPCT2
Gene Ontology term	Genome frequency	Cluster frequency	P-value	FDR	False Positives	Genes annotated to the term	Cluster frequency	P-value	FDR	False Positives	Genes annotated to the term	Cluster frequency	P-value	FDR	False Positives	Genes annotated to the term	Cluster frequency	P-value	FDR	False Positives	Genes annotated to the term
catabolic process	921 of 7166 genes, 12.9%	27 of 34 genes, 79.4%	2.29e-16	0.00%	0.00	SCL1, AAP1, PRE3, PRE9, APE2, YBR139W, APE1, PRE8, PEP4, PRE4, DUG1, PRE10, PRE5, APE3, PRB1, NMA111, YBL055C, PUP2, EXG1, CPS1, PRE6, PUP3, UBP6, LAP3, LAP2, EXG2, PRC1						42 of 57 genes, 73.7%	1.48e-23	0.00%	0.00	UBP2, PRE3, PIM1, YBR139W, DSS1, PRB1, CPS1, ATG4, UBP15, PRE1, YUH1, LAP2, PRE4, PUP1, PEP4, EXG1, OTU1, DCW1, PRC1, PRE9, EXG2, SCL1, DFG5, PRE8, UBP12, APE1, PUP3, APE2, AAP1, UBP1, PRE7, MCA1, CYM1, PRE6, PUP2, LAP3, APE3, DUG1, SGA1, STE23, RNY1, PRE5	11 of 15 genes, 73.3%	1.01e-05	0.00%	0.00	PRC1, APE1, EXG1, SCL1, APE3, DUG1, PEP4, PRB1, AAP1, PRE3, APE2
cellular catabolic process	820 of 7166 genes, 11.4%	23 of 34 genes, 67.6%	2.33e-12	0.00%	0.00	AAP1, SCL1, YBR139W, APE1, PRE4, PRE8, PEP4, DUG1, PRE10, PRE3, APE2, PRE9, CPS1, APE3, PRE5, PRB1, YBL055C, PUP2, PRC1, PRE6, PUP3, UBP6, LAP3						37 of 57 genes, 64.9%	2.48e-19	0.00%	0.00	SGA1, STE23, PRE5, RNY1, MCA1, PRE7, CYM1, UBP1, PRE6, PUP2, AAP1, APE3, LAP3, DUG1, SCL1, PRE8, PRC1, PRE9, APE2, UBP12, APE1, PUP3, OTU1, PRE4, PUP1, PEP4, YUH1, PRE1, UBP15, YBR139W, PIM1, ATG4, PRB1, DSS1, CPS1, UBP2, PRE3	10 of 15 genes, 66.7%	5.18e-05	0.00%	0.00	PRE3, APE2, DUG1, PEP4, PRB1, AAP1, APE3, PRC1, APE1, SCL1
cellular macromolecule catabolic process	425 of 7166 genes, 5.9%	19 of 34 genes, 55.9%	4.51e-13	0.00%	0.00	PRE10, YBR139W, APE1, PEP4, PRE8, PRE4, PRE9, PRE3, SCL1, PRC1, PRE6, UBP6, PUP3, CPS1, YBL055C, PUP2, APE3, PRE5, PRB1						31 of 57 genes, 54.4%	2.63e-21	0.00%	0.00	UBP2, PRE3, OTU1, PIM1, PRC1, PRE9, SCL1, YBR139W, PRE8, UBP12, APE1, CPS1, PUP3, PRB1, DSS1, UBP1, PRE7, MCA1, CYM1, PRE6, PUP2, PRE1, UBP15, APE3, YUH1, STE23, RNY1, PRE4, PRE5, PUP1, PEP4	7 of 15 genes, 46.7%	0.00084	0.00%	0.00	PRE3, APE3, PRC1, PEP4, APE1, PRB1, SCL1
cellular macromolecule metabolic process	2781 of 7166 genes, 38.8%	29 of 34 genes, 85.3%	4.99e-06	0.00%	0.00	EXG1, CPS1, PRB1, PRE5, APE3, ESP1, PUP2, YBL055C, NMA111, PRC1, EXG2, PUP3, UBP6, PRE6, LAP3, VMA1, MAS1, AAP1, STE24, SCL1, PRE8, PRE4, PEP4, APE1, YBR139W, PRE10, PRE3, PRE9, MAS2						43 of 57 genes, 75.4%	5.14e-06	0.00%	0.00	PRE6, PUP2, UBP1, MCA1, CYM1, PRE7, AAP1, YTA12, LAP3, APE3, STE23, SGA1, PRE5, RNY1, EXG1, OTU1, MAS2, PRE8, SCL1, PRE9, EXG2, PRC1, VMA1, PUP3, APE1, UBP12, YUH1, UBP15, PRE1, PUP1, PEP4, PRE4, MAS1, UBP2, AI4, PRE3, MAP1, YBR139W, PIM1, PRB1, DSS1, CPS1, ATG4
cellular metabolic process	4080 of 7166 genes, 56.9%	33 of 34 genes, 97.1%	2.05e-05	0.00%	0.00	PEP4, DUG1, PRE3, PRE9, APE2, VMA1, STE24, AAP1, MAS1, LAP2, PRC1, PRE6, CPS1, PRE5, NMA111, YBR139W, APE1, PRE8, PRE4, PRE10, MAS2, PRD1, SCL1, EXG2, PUP3, UBP6, LAP3, EXG1, APE3, ESP1, PRB1, YBL055C, PUP2
cellular process	5163 of 7166 genes, 72.0%	34 of 34 genes, 100.0%	0.00235	0.06%	0.02	PUP3, UBP6, LAP3, EXG2, ESP1, APE3, PRB1, YBL055C, PUP2, EXG1, BGL2, MAS2, APE1, YBR139W, PRE4, PRE8, PRE10, SCL1, PRD1, PRE6, LAP2, PRC1, PRE5, NMA111, CPS1, PRE3, APE2, PRE9, PEP4, DUG1, VMA1, STE24, AAP1, MAS1
cellular protein catabolic process	275 of 7166 genes, 3.8%	18 of 34 genes, 52.9%	4.00e-15	0.00%	0.00	CPS1, PUP2, APE3, PRE5, PRB1, PRC1, PRE6, UBP6, PUP3, SCL1, PRE10, APE1, YBR139W, PEP4, PRE8, PRE4, PRE9, PRE3						29 of 57 genes, 50.9%	3.23e-24	0.00%	0.00	APE1, UBP12, CPS1, PUP3, PRB1, PRE8, YBR139W, SCL1, PIM1, PRC1, PRE9, OTU1, PRE3, UBP2, PRE4, PUP1, PEP4, PRE5, STE23, YUH1, APE3, UBP15, PRE1, UBP1, MCA1, CYM1, PRE7, PUP2, PRE6	7 of 15 genes, 46.7%	4.54e-05	0.00%	0.00	PRB1, SCL1, PRC1, APE1, PEP4, PRE3, APE3
cellular protein metabolic process	1738 of 7166 genes, 24.3%	24 of 34 genes, 70.6%	2.45e-06	0.00%	0.00	APE1, YBR139W, PEP4, PRE8, PRE4, PRE10, PRE3, PRE9, MAS2, VMA1, STE24, MAS1, SCL1, PRC1, PRE6, UBP6, PUP3, CPS1, ESP1, APE3, PRE5, PRB1, NMA111, PUP2						35 of 57 genes, 61.4%	6.65e-07	0.00%	0.00	PRE3, UBP2, PRB1, ATG4, CPS1, PIM1, YBR139W, MAP1, UBP15, PRE1, YUH1, MAS1, PUP1, PEP4, PRE4, OTU1, PUP3, APE1, UBP12, VMA1, PRE9, PRC1, MAS2, PRE8, SCL1, APE3, YTA12, PRE6, PUP2, MCA1, PRE7, CYM1, UBP1, PRE5, STE23
macromolecule catabolic process	466 of 7166 genes, 6.5%	23 of 34 genes, 67.6%	7.34e-18	0.00%	0.00	PEP4, PRE8, PRE4, APE1, YBR139W, PRE10, PRE3, PRE9, SCL1, LAP2, EXG2, PRC1, PUP3, UBP6, PRE6, EXG1, CPS1, PRB1, PRE5, APE3, PUP2, NMA111, YBL055C	4 of 5 genes, 80.0%	0.00410	0.00%	0.00	PRC1, EXG1, PEP4, PRB1	35 of 57 genes, 61.4%	2.17e-25	0.00%	0.00	YUH1, UBP15, PRE1, LAP2, PRE4, PUP1, PEP4, UBP2, PRE3, YBR139W, PIM1, PRB1, CPS1, DSS1, CYM1, UBP1, MCA1, PRE7, PUP2, PRE6, APE3, SGA1, STE23, PRE5, RNY1, EXG1, OTU1, PRE8, SCL1, PRC1, EXG2, PRE9, APE1, UBP12, PUP3	8 of 15 genes, 53.3%	0.00010	0.00%	0.00	APE1, PRC1, SCL1, EXG1, APE3, PEP4, PRB1, PRE3
macromolecule metabolic process	3223 of 7166 genes, 45.0%	33 of 34 genes, 97.1%	1.04e-08	0.00%	0.00	LAP3, PUP3, UBP6, EXG2, YBL055C, PUP2, APE3, ESP1, PRB1, EXG1, MAS2, PRE10, YBR139W, APE1, PRE8, PRE4, SCL1, PRD1, PRE6, PRC1, LAP2, NMA111, PRE5, CPS1, APE2, PRE9, PRE3, DUG1, PEP4, AAP1, STE24, MAS1, VMA1						50 of 57 genes, 87.7%	4.79e-09	0.00%	0.00	EXG1, PRD1, OTU1, EXG2, PRE9, PRC1, MAS2, PRE8, SCL1, PUP3, APE1, UBP12, VMA1, APE2, AAP1, YTA12, PRE6, PUP2, UBP1, MCA1, PRE7, CYM1, DUG1, LAP3, APE3, STE23, SGA1, RNY1, PRE5, DAP2, UBP2, AI4, PRE3, PIM1, YBR139W, MAP1, APE4, ATG4, PRB1, DSS1, CPS1, AXL1, PRE1, UBP15, YUH1, LAP2, MAS1, PUP1, PEP4, PRE4
metabolic process	4269 of 7166 genes, 59.6%	34 of 34 genes, 100.0%	3.57e-06	0.00%	0.00	EXG2, PUP3, UBP6, LAP3, EXG1, ESP1, APE3, PRB1, YBL055C, PUP2, YBR139W, APE1, PRE8, PRE4, PRE10, BGL2, MAS2, PRD1, SCL1, LAP2, PRC1, PRE6, CPS1, PRE5, NMA111, PEP4, DUG1, PRE3, PRE9, APE2, VMA1, STE24, AAP1, MAS1						55 of 57 genes, 96.5%	2.87e-08	0.00%	0.00	DSS1, PRB1, CPS1, ATG4, PIM1, YBR139W, MAP1, APE4, AI4, PRE3, DSE4, UBP2, MAS1, PUP1, PEP4, PRE4, LAP2, UBP15, PRE1, YUH1, AXL1, PUP3, UBP12, APE1, VMA1, APE2, PRE9, EXG2, PRC1, BGL2, MAS2, SCL1, DFG5, PRE8, DCW1, OTU1, EXG1, PRD1, RNY1, PRE5, DAP2, STE23, SGA1, SCW11, DUG1, LAP3, APE3, AAP1, YTA12, PRE6, PUP2, UBP1, PRE7, MCA1, CYM1
modification-dependent macromolecule catabolic process	252 of 7166 genes, 3.5%	11 of 34 genes, 32.4%	1.92e-06	0.00%	0.00	PRE5, PUP2, SCL1, PRE4, PRE8, PRE10, PRE6, PRE3, PUP3, UBP6, PRE9						18 of 57 genes, 31.6%	9.42e-11	0.00%	0.00	UBP2, OTU1, PRE3, PRE8, SCL1, PRE9, UBP12, PUP3, PRE7, UBP1, PUP2, PRE6, YUH1, UBP15, PRE1, PRE4, PRE5, PUP1
modification-dependent protein catabolic process	230 of 7166 genes, 3.2%	11 of 34 genes, 32.4%	7.35e-07	0.00%	0.00	PRE4, PRE8, PRE10, UBP6, PUP3, PRE3, PRE6, PRE9, PRE5, PUP2, SCL1						18 of 57 genes, 31.6%	1.92e-11	0.00%	0.00	UBP15, PRE1, YUH1, UBP1, PRE7, PUP2, PRE6, PRE4, PRE5, PUP1, PRE3, OTU1, UBP2, UBP12, PUP3, PRE9, PRE8, SCL1
nitrogen compound metabolic process	3664 of 7166 genes, 51.1%	31 of 34 genes, 91.2%	0.00011	0.00%	0.00	AAP1, STE24, MAS1, PRD1, VMA1, SCL1, DUG1, PRE10, APE1, YBR139W, PEP4, PRE8, PRE4, PRE9, APE2, MAS2, PRE3, CPS1, NMA111, YBL055C, PUP2, ESP1, PRE5, APE3, PRB1, PRC1, LAP2, LAP3, PRE6, UBP6, PUP3						47 of 57 genes, 82.5%	0.00022	0.00%	0.00	PRE5, DAP2, RNY1, STE23, DUG1, LAP3, APE3, PUP2, PRE6, UBP1, CYM1, MCA1, PRE7, AAP1, YTA12, VMA1, APE2, PUP3, UBP12, APE1, MAS2, PRE8, SCL1, PRE9, PRC1, OTU1, PRD1, PEP4, PUP1, PRE4, MAS1, LAP2, YUH1, UBP15, PRE1, AXL1, DSS1, PRB1, CPS1, ATG4, YBR139W, MAP1, APE4, PIM1, AI4, PRE3, UBP2
organic substance catabolic process	741 of 7166 genes, 10.3%	27 of 34 genes, 79.4%	7.13e-19	0.00%	0.00	PRE5, APE3, PRB1, YBL055C, NMA111, PUP2, EXG1, CPS1, PRE6, PUP3, UBP6, LAP3, LAP2, PRC1, EXG2, SCL1, AAP1, PRE3, PRE9, APE2, YBR139W, APE1, PRE8, PRE4, PEP4, PRE10, DUG1						41 of 57 genes, 71.9%	4.62e-26	0.00%	0.00	APE2, PUP3, UBP12, APE1, DFG5, SCL1, PRE8, PRE9, EXG2, PRC1, DCW1, OTU1, EXG1, PRE5, RNY1, STE23, SGA1, DUG1, LAP3, APE3, PUP2, PRE6, UBP1, MCA1, CYM1, PRE7, AAP1, DSS1, PRB1, CPS1, YBR139W, PIM1, PRE3, UBP2, PUP1, PEP4, PRE4, LAP2, YUH1, PRE1, UBP15	11 of 15 genes, 73.3%	1.00e-06	0.00%	0.00	SCL1, EXG1, APE1, PRC1, APE3, PRB1, AAP1, PEP4, DUG1, APE2, PRE3
organic substance metabolic process	4026 of 7166 genes, 56.2%	34 of 34 genes, 100.0%	4.84e-07	0.00%	0.00	SCL1, PRD1, MAS2, BGL2, PRE10, YBR139W, APE1, PRE8, PRE4, YBL055C, PUP2, APE3, ESP1, PRB1, EXG1, LAP3, UBP6, PUP3, EXG2, AAP1, STE24, MAS1, VMA1, PRE9, APE2, PRE3, DUG1, PEP4, NMA111, PRE5, CPS1, PRE6, PRC1, LAP2						54 of 57 genes, 94.7%	1.94e-08	0.00%	0.00	EXG1, PRD1, OTU1, DCW1, BGL2, PRC1, PRE9, EXG2, DFG5, SCL1, PRE8, MAS2, UBP12, APE1, PUP3, APE2, VMA1, YTA12, AAP1, CYM1, UBP1, PRE7, MCA1, PUP2, PRE6, SCW11, APE3, LAP3, DUG1, SGA1, STE23, RNY1, DAP2, PRE5, UBP2, PRE3, AI4, PIM1, MAP1, YBR139W, APE4, CPS1, PRB1, DSS1, ATG4, AXL1, PRE1, UBP15, YUH1, LAP2, MAS1, PRE4, PUP1, PEP4
organonitrogen compound catabolic process	405 of 7166 genes, 5.7%	24 of 34 genes, 70.6%	7.61e-21	0.00%	0.00	PRC1, LAP2, LAP3, PRE6, UBP6, PUP3, CPS1, NMA111, PUP2, PRE5, APE3, PRB1, DUG1, PRE10, APE1, YBR139W, PEP4, PRE8, PRE4, PRE9, APE2, PRE3, AAP1, SCL1						34 of 57 genes, 59.6%	4.39e-26	0.00%	0.00	DUG1, LAP3, APE3, PRE6, PUP2, UBP1, MCA1, CYM1, PRE7, AAP1, PRE5, STE23, OTU1, APE2, PUP3, APE1, UBP12, SCL1, PRE8, PRE9, PRC1, YUH1, UBP15, PRE1, PUP1, PEP4, PRE4, LAP2, PRE3, UBP2, CPS1, PRB1, YBR139W, PIM1	10 of 15 genes, 66.7%	5.62e-08	0.00%	0.00	PEP4, DUG1, AAP1, PRB1, APE2, PRE3, APE1, PRC1, SCL1, APE3
organonitrogen compound metabolic process	2435 of 7166 genes, 34.0%	30 of 34 genes, 88.2%	1.23e-08	0.00%	0.00	PRD1, VMA1, AAP1, STE24, MAS1, SCL1, APE1, YBR139W, PRE4, PRE8, PEP4, DUG1, PRE10, PRE3, MAS2, PRE9, APE2, CPS1, ESP1, PRE5, APE3, PRB1, NMA111, PUP2, LAP2, PRC1, PRE6, UBP6, PUP3, LAP3						45 of 57 genes, 78.9%	1.02e-09	0.00%	0.00	AXL1, UBP15, PRE1, YUH1, LAP2, MAS1, PUP1, PEP4, PRE4, UBP2, AI4, PRE3, PIM1, MAP1, YBR139W, APE4, PRB1, CPS1, ATG4, AAP1, YTA12, PUP2, PRE6, UBP1, CYM1, PRE7, MCA1, DUG1, APE3, LAP3, STE23, PRE5, DAP2, PRD1, OTU1, PRE9, PRC1, MAS2, SCL1, PRE8, PUP3, APE1, UBP12, VMA1, APE2
peptide catabolic process	10 of 7166 genes, 0.1%	3 of 34 genes, 8.8%	0.00192	0.07%	0.02	APE2, AAP1, DUG1											3 of 15 genes, 20.0%	7.15e-05	0.00%	0.00	APE2, DUG1, AAP1
phytochelatin biosynthetic process	2 of 7166 genes, 0.0%	2 of 34 genes, 5.9%	0.00367	0.06%	0.02	PRC1, YBR139W
phytochelatin metabolic process	2 of 7166 genes, 0.0%	2 of 34 genes, 5.9%	0.00367	0.06%	0.02	YBR139W, PRC1
primary metabolic process	3865 of 7166 genes, 53.9%	34 of 34 genes, 100.0%	1.20e-07	0.00%	0.00	MAS1, AAP1, STE24, VMA1, DUG1, PEP4, APE2, PRE9, PRE3, CPS1, NMA111, PRE5, PRC1, LAP2, PRE6, PRD1, SCL1, PRE10, PRE4, PRE8, APE1, YBR139W, MAS2, BGL2, EXG1, PUP2, YBL055C, PRB1, ESP1, APE3, EXG2, LAP3, UBP6, PUP3						54 of 57 genes, 94.7%	2.43e-09	0.00%	0.00	UBP1, CYM1, PRE7, MCA1, PRE6, PUP2, YTA12, AAP1, LAP3, APE3, DUG1, SCW11, SGA1, STE23, DAP2, PRE5, RNY1, PRD1, EXG1, OTU1, DCW1, SCL1, PRE8, DFG5, MAS2, BGL2, PRC1, PRE9, EXG2, APE2, VMA1, APE1, UBP12, PUP3, AXL1, YUH1, PRE1, UBP15, LAP2, PRE4, PUP1, PEP4, MAS1, UBP2, PRE3, AI4, YBR139W, APE4, MAP1, PIM1, PRB1, DSS1, CPS1, ATG4
proteasomal protein catabolic process	159 of 7166 genes, 2.2%	11 of 34 genes, 32.4%	1.40e-08	0.00%	0.00	PRE4, PRE8, PRE10, UBP6, PUP3, PRE6, PRE3, PRE9, PRE5, PUP2, SCL1						13 of 57 genes, 22.8%	5.69e-08	0.00%	0.00	PRE9, SCL1, PRE8, PUP3, PRE4, PUP1, PRE5, PRE7, PUP2, PRE6, PRE3, PRE1, OTU1
proteasomal ubiquitin-independent protein catabolic process	17 of 7166 genes, 0.2%	10 of 34 genes, 29.4%	4.28e-18	0.00%	0.00	SCL1, PUP2, PRE5, PRE9, PRE3, PRE6, PUP3, PRE10, PRE8, PRE4						12 of 57 genes, 21.1%	3.13e-20	0.00%	0.00	PRE9, SCL1, PRE8, PUP3, PUP1, PRE5, PRE4, PUP2, PRE6, PRE7, PRE3, PRE1
proteasome-mediated ubiquitin-dependent protein catabolic process	147 of 7166 genes, 2.1%	11 of 34 genes, 32.4%	5.96e-09	0.00%	0.00	PRE10, PRE4, PRE8, PRE9, PRE6, PRE3, PUP3, UBP6, PUP2, SCL1, PRE5						13 of 57 genes, 22.8%	2.11e-08	0.00%	0.00	PUP2, PRE6, PRE7, PRE1, PRE3, OTU1, PRE9, SCL1, PRE8, PUP3, PRE5, PUP1, PRE4
protein catabolic process	293 of 7166 genes, 4.1%	20 of 34 genes, 58.8%	1.25e-17	0.00%	0.00	LAP2, PRC1, PRE6, UBP6, PUP3, CPS1, PRE5, APE3, PRB1, NMA111, PUP2, YBR139W, APE1, PEP4, PRE8, PRE4, PRE10, PRE3, PRE9, SCL1						30 of 57 genes, 52.6%	7.48e-25	0.00%	0.00	YUH1, APE3, PRE1, UBP15, UBP1, CYM1, PRE7, MCA1, PUP2, PRE6, PRE4, PUP1, PRE5, PEP4, STE23, LAP2, OTU1, PRE3, UBP2, APE1, UBP12, PUP3, CPS1, PRB1, SCL1, YBR139W, PRE8, PRC1, PIM1, PRE9	7 of 15 genes, 46.7%	6.99e-05	0.00%	0.00	PRC1, PEP4, APE1, PRB1, SCL1, PRE3, APE3
protein catabolic process in the vacuole	12 of 7166 genes, 0.2%	4 of 34 genes, 11.8%	3.41e-05	0.00%	0.00	APE3, PRB1, PRC1, APE1	2 of 5 genes, 40.0%	0.00125	0.00%	0.00	PRB1, PRC1	4 of 57 genes, 7.0%	0.00047	0.00%	0.00	APE1, PRB1, APE3, PRC1	4 of 15 genes, 26.7%	4.93e-07	0.00%	0.00	APE3, PRB1, APE1, PRC1
protein deubiquitination	32 of 7166 genes, 0.4%											6 of 57 genes, 10.5%	4.18e-05	0.00%	0.00	UBP15, UBP12, YUH1, OTU1, UBP2, UBP1
protein maturation	82 of 7166 genes, 1.1%	7 of 34 genes, 20.6%	1.39e-05	0.00%	0.00	MAS2, YBR139W, PEP4, VMA1, STE24, PRC1, MAS1						11 of 57 genes, 19.3%	7.46e-09	0.00%	0.00	MAS2, STE23, MAP1, YBR139W, PRC1, PEP4, VMA1, DAP2, MAS1, AXL1, YTA12	4 of 15 genes, 26.7%	0.00160	0.43%	0.06	VMA1, MAS2, PEP4, PRC1
protein metabolic process	1860 of 7166 genes, 26.0%	30 of 34 genes, 88.2%	5.59e-12	0.00%	0.00	SCL1, VMA1, PRD1, MAS1, AAP1, STE24, PRE3, MAS2, PRE9, APE2, PRE8, PEP4, PRE4, YBR139W, APE1, DUG1, PRE10, PRB1, PRE5, APE3, ESP1, PUP2, NMA111, CPS1, UBP6, PUP3, PRE6, LAP3, LAP2, PRC1						44 of 57 genes, 77.2%	1.89e-13	0.00%	0.00	SCL1, PRE8, MAS2, PRC1, PRE9, APE2, VMA1, UBP12, APE1, PUP3, PRD1, OTU1, STE23, DAP2, PRE5, UBP1, CYM1, MCA1, PRE7, PRE6, PUP2, YTA12, AAP1, APE3, LAP3, DUG1, YBR139W, MAP1, APE4, PIM1, CPS1, PRB1, ATG4, UBP2, PRE3, LAP2, PRE4, PUP1, PEP4, MAS1, AXL1, YUH1, UBP15, PRE1	12 of 15 genes, 80.0%	0.00148	0.46%	0.06	APE3, VMA1, PRC1, MAS2, APE1, SCL1, PRE3, APE2, DUG1, PEP4, PRB1, AAP1
protein modification by small protein removal	44 of 7166 genes, 0.6%											6 of 57 genes, 10.5%	0.00030	0.00%	0.00	UBP1, UBP2, YUH1, OTU1, UBP15, UBP12
protein processing	44 of 7166 genes, 0.6%	7 of 34 genes, 20.6%	1.59e-07	0.00%	0.00	MAS2, STE24, MAS1, PRC1, YBR139W, PEP4, VMA1						9 of 57 genes, 15.8%	1.05e-08	0.00%	0.00	DAP2, VMA1, PEP4, MAS1, YBR139W, MAP1, MAS2, PRC1, YTA12	4 of 15 genes, 26.7%	0.00013	0.00%	0.00	VMA1, MAS2, PEP4, PRC1
proteolysis	422 of 7166 genes, 5.9%	30 of 34 genes, 88.2%	2.92e-31	0.00%	0.00	PRC1, LAP2, LAP3, PUP3, UBP6, PRE6, CPS1, PUP2, NMA111, PRB1, PRE5, ESP1, APE3, PRE10, DUG1, PEP4, PRE8, PRE4, YBR139W, APE1, APE2, PRE9, MAS2, PRE3, MAS1, STE24, AAP1, VMA1, PRD1, SCL1						44 of 57 genes, 77.2%	2.91e-41	0.00%	0.00	AXL1, YUH1, PRE1, UBP15, LAP2, PRE4, PEP4, PUP1, MAS1, UBP2, PRE3, MAP1, YBR139W, APE4, PIM1, CPS1, PRB1, ATG4, MCA1, UBP1, PRE7, CYM1, PRE6, PUP2, YTA12, AAP1, APE3, LAP3, DUG1, STE23, DAP2, PRE5, PRD1, OTU1, PRE8, SCL1, MAS2, PRC1, PRE9, APE2, VMA1, APE1, UBP12, PUP3	12 of 15 genes, 80.0%	4.69e-11	0.00%	0.00	PRC1, MAS2, APE1, SCL1, APE3, VMA1, DUG1, PEP4, AAP1, PRB1, PRE3, APE2
proteolysis involved in cellular protein catabolic process	256 of 7166 genes, 3.6%	15 of 34 genes, 44.1%	2.22e-11	0.00%	0.00	PRC1, PRE10, PRE4, PEP4, PRE8, YBR139W, PRE9, UBP6, PUP3, PRE3, PRE6, CPS1, PUP2, SCL1, PRE5						26 of 57 genes, 45.6%	8.62e-21	0.00%	0.00	PRE1, UBP15, YUH1, PRE7, UBP1, CYM1, MCA1, PRE6, PUP2, PRE4, PRE5, PEP4, PUP1, STE23, PRE3, OTU1, UBP2, UBP12, CPS1, PUP3, PIM1, PRC1, PRE9, YBR139W, PRE8, SCL1
ubiquitin-dependent protein catabolic process	226 of 7166 genes, 3.2%	11 of 34 genes, 32.4%	6.11e-07	0.00%	0.00	PUP2, SCL1, PRE5, PRE10, PRE8, PRE4, PRE9, PRE6, PRE3, PUP3, UBP6						18 of 57 genes, 31.6%	1.41e-11	0.00%	0.00	PRE7, UBP1, PRE6, PUP2, UBP15, PRE1, YUH1, PRE4, PUP1, PRE5, UBP2, PRE3, OTU1, PRE9, PRE8, SCL1, UBP12, PUP3
zymogen activation	2 of 7166 genes, 0.0%	2 of 34 genes, 5.9%	0.00367	0.06%	0.02	PRC1, YBR139W
